# Supplementary material for: Soil nematode functional diversity, successional patterns, and indicator taxa associated with vertebrate decomposition hotspots
Source: PLoS One. 2020 Nov 4;15(11):e0241777. doi: 10.1371/journal.pone.0241777 (PMC7641364; doi:10.1371/journal.pone.0241777)
Supplement: S1 Table — Summary statistics table of all abundance and diversity data. (XLSX) [file pone.0241777.s003.xlsx]

## Sheet: S1 Table
S1 Table. Mean nematode abundance and alpha diversity by sampling depth.
		Core (0-30 cm)			Interface (0-1 cm)
Day	Location	Abundance	Richness	Diversity	Abundance	Richness	Diversity
0	Carcass	235 + 75	9.8 + 2.7	1.5 + 0.3	-	-	-
0	Control	193 + 66	11.5 + 2.2	1.8 + 0.2	-	-	-
2	Carcass	204 + 107	11.8 + 3.7	1.8 + 0.4	-	-	-
2	Control	237 + 112	11.7 + 2.9	1.4 + 0.3	-	-	-
6	Carcass	238 + 66	13.2 + 2.1	1.6 + 0.3	-	-	-
6	Control	242 + 110	12.2 + 3.7	1.5 + 0.2	-	-	-
15	Carcass	740 + 651	9.7 + 3.4*	1.4 + 0.7*	2228 + 1730	6.3 + 3.4	0.9 + 0.7
15	Control	235 + 80	15.5 + 2.9	2.1 + 0.1	-	-	-
21	Carcass	886 + 809	12.3 + 3.1	1.0 + 0.6**	7581 + 5738	5.3 + 1.8	0.6 + 0.4
21	Control	214 + 68	15.0 + 1.7	2.0 + 0.2	-	-	-
40	Carcass	1525 + 364***	9.7 + 3.5*	0.9 + 0.2***	16323 + 6251**	3.8 + 1.3***	0.7 + 0.3**
40	Control	118 + 31	15.7 + 3.1	2.2 + 0.3	783 + 381	18.8 + 4.0	1.9 + 0.3
78	Carcass	439 + 127	10.7 + 4.1**	1.5 + 0.6	16188 + 13026*	4.2 + 1.0***	0.7 + 0.3***
78	Control	251 + 154	20.3 + 2.9	2.3 + 0.4	503 + 333	23.3 + 5.4	2.5 + 0.3
110	Carcass	378 + 192	10.5 + 5.1	1.0 + 0.7*	1816 + 1809	6.5 + 3.7***	1.1 + 0.4**
110	Control	235 + 210	16.8 + 4.4	2.2 + 0.2	501 + 235	21.2 + 2.6	2.4 + 0.3
153	Carcass	562 + 234	15.7 + 5.1	1.9 + 0.8	669 + 289	14.0 + 3.9*	1.7 + 0.5
153	Control	292 + 100	19.2 + 1.9	2.4 + 0.2	715 + 340	20.2 + 3.1	2.3 + 0.2
188	Carcass	250 + 105	14.7 + 3.1*	2.1 + 0.3	840 + 400	11.5 + 7.8*	1.4 + 0.6*
188	Control	315 + 120	21.8 + 2.9	2.5 + 0.1	724 + 195	22.2 + 1.7	2.4 + 0.2
250	Carcass	293 + 124	16.7 + 2.2*	2.2 + 0.2	387 + 255	21.5 + 4.1	2.4 + 0.3
250	Control	306 + 104	20.1 + 3.1	2.3 + 0.2	619 + 139	23.2 + 4.9	2.1 + 0.4
317	Carcass	428 + 146	17.0 + 7.7	2.0 + 0.5	583 + 313	15.2 + 5.7**	2.0 + 0.4*
317	Control	421 + 143	23.8 + 1.9	2.5 + 0.2	670 + 183	25.3 + 1.2	2.5 + 0.2
Means are shown for soils underneath decomposing carcasses and for control soils (+ one standard deviation). Paired-sample T-tests were conducted at each sampling time point and significant differences based upon p < 0.05 are denoted by asterisks. Levels of significance are indicated as follows: (*) p < 0.05, (**) p < 0.01, (***) p < 0.001.
