# Supplementary material for: Soil nematode functional diversity, successional patterns, and indicator taxa associated with vertebrate decomposition hotspots
Source: PLoS One. 2020 Nov 4;15(11):e0241777. doi: 10.1371/journal.pone.0241777 (PMC7641364; doi:10.1371/journal.pone.0241777)
Supplement: S2 Table — Results of two-way ANOVAs comparing impacted soils (Treatment) and study date (Day), as well as interaction effects. (XLSX) [file pone.0241777.s004.xlsx]

## Sheet: S2_Table
S2 Table. Effects of decomposition-impacted soils and time on nematode abundances and alpha diversity. Results of two-way ANOVAs comparing impacted soils (Treatment) and study date (Day), as well as interaction effects.
		Treatment		Day		Treatment*Day
		F	p	F	p	F	p
Cores	Abundance	37.6488	<0.001***	5.6413	<0.001***	8.4883	<0.001***
	Richness	53.2898	<0.001***	9.2784	<0.001***	2.4564	0.008**
	Shannon diversity	66.6652	<0.001***	8.0411	<0.001***	5.1531	<0.001***
Interfaces	Abundance	29.378	<0.001***	11.164	<0.001***	11.189	<0.001***
	Richness	155.625	<0.001***	10.8714	<0.001***	6.2689	<0.001***
	Shannon diversity	135.219	<0.001***	11.632	<0.001***	10.736	<0.001***
Significant differences based upon p < 0.05 are presented in bold type. Asterisks indicate levels of significance: * p < 0.05, ** p < 0.01, *** p < 0.001
